# Supplementary material for: A framework for studying behavioral evolution by reconstructing ancestral repertoires
Source: eLife. 2021 Sep 2;10:e61806. doi: 10.7554/eLife.61806 (PMC8445618; doi:10.7554/eLife.61806)
Supplement: Source data 1. [file elife-61806-data1.zip]

Archive with 2 entries (2 files):
- dataset_behavioral_evolution.h5
- __MACOSX/._dataset_behavioral_evolution.h5
